# Supplementary material for: Genotypes and Genomic Regions Associated With Rhizoctonia solani Resistance in Common Bean
Source: Front Plant Sci. 2019 Jul 24;10:956. doi: 10.3389/fpls.2019.00956 (PMC6667560; doi:10.3389/fpls.2019.00956)
Supplement: Supplementary file 1 [file Table_1.XLSX]

## Sheet: Table S1 ADP Supplementary 
Table S1. Summary of phenotypic data for bean lines within the Andean Diversity Panel (ADP) statistically similar to the resistant control VAX3, moderately resistant control GTS104, and the susceptible control Montcalm. P values (α<0.05) were used to determine statistical similarity between bean lines and the three control lines.
Linea	Marketclass/seed colorb	Genotype	Mean rank	Est. relative effectc	Confidence interval (95%) for relative effectd		P valuee
					Lower limit	Upper limit	VAX3	GTS104	Montcalm
ADP441	Yellow	91_1	55.42	0.20282	0.08131	0.42451	NS	NS	**
ADP15	Dark Red Kidney	W6_16495	55.8	0.20847	0.13369	0.31044	NS	NS	**
ADP1	Red Mottled	ROZI_KOKO	57.83	0.21354	0.09427	0.41617	NS	NS	**
ADP464	Purple	PI353534B	57.9	0.21595	0.15108	0.29907	NS	NS	**
ADP508	Manteca	Calembe	59.17	0.21596	0.15119	0.29896	NS	NS	**
ADP86	Purple Speckled	NYAMHONGA_MWEKUNDU	57.5	0.21596	0.15119	0.29896	NS	NS	**
ADP428	Pink Cranberry	ColoradodelPais	62.5	0.21838	0.07447	0.49517	NS	NS	**
ADP52	Purple Speckled	RH9	67.92	0.24907	0.15754	0.37081	NS	NS	**
ADP11	Red	KIBOROLONI	68.7	0.2534	0.23878	0.2686	**	NS	**
ADP116	Black	A800	68.09	0.2534	0.23878	0.2686	**	NS	**
ADP417	Light Red Kidney	PI451906	68.08	0.2534	0.23878	0.2686	**	NS	**
ADP101	White	Witrood	70.5	0.27148	0.15351	0.43423	NS	NS	**
ADP430	Pink Mottled	PR1013_3	75.33	0.27148	0.15351	0.43423	NS	NS	**
ADP468	Manteca	PI527538	74.17	0.27148	0.15351	0.43423	NS	NS	**
ADP103	Red	Pesa	175.8	0.27509	0.1368	0.4768	**	NS	**
ADP68	Purple Mottled	Soya	75.8	0.27509	0.1368	0.4768	NS	NS	**
ADP460	Purple Mottled	PI331356B	81.08	0.28956	0.13371	0.51933	NS	NS	**
ADP69	Purple Speckled	SOYA	80.83	0.28956	0.13371	0.51933	NS	NS	**
ADP84	Purple Speckled	KABLANKETI_NDEFU	81.67	0.3014	0.10143	0.62423	NS	NS	**
ADP390	Dark Red Kidney	PI307808	83.3	0.30426	0.12507	0.57324	NS	NS	**
ADP658	Light Red Kidney	Blush	78.58	0.30459	0.17504	0.47532	*	NS	**
ADP23	Red	MSHORONYLONI	86	0.30614	0.14472	0.53582	NS	NS	**
ADP435	Red Mottled	RM_05_07	81.92	0.30614	0.14472	0.53582	NS	NS	**
ADP436	Red Mottled	JB178	81.75	0.30619	0.10017	0.63807	NS	NS	**
ADP66	Yellow	NJANO	84.83	0.30892	0.21141	0.42726	**	NS	**
ADP444	Red Mottled	HondoValle25	83.83	0.31134	0.13557	0.56683	NS	NS	**
ADP124	Red	Maini	86	0.31757	0.14348	0.56474	NS	NS	**
ADP83	Purple Speckled	W6_16547	87.08	0.31963	0.24279	0.40782	**	NS	**
ADP82	Purple Speckled	KABLANKETI	85.5	0.32002	0.20515	0.46209	*	NS	**
ADP67	Yellow	NJANO	90.7	0.32417	0.13811	0.59025	NS	NS	**
ADP108	Yellow	Njano	85.33	0.327	0.18014	0.51844	*	NS	**
ADP17	Red	W6_16529	86.83	0.327	0.18014	0.51844	*	NS	**
ADP483	Yellow	PI209815	89.08	0.327	0.18014	0.51844	*	NS	**
ADP63	Purple Speckled	Soya	86.25	0.33045	0.1431	0.59416	NS	NS	**
ADP28	Manteca	Sisi	94.33	0.33514	0.17526	0.54511	*	NS	**
ADP644	Light Red Kidney	FoxFire	90.83	0.33668	0.15104	0.59231	NS	NS	**
ADP55	Red Speckled	KABUKU	93	0.34172	0.16886	0.57064	NS	NS	**
ADP49	Dark Red Kidney	W6_16546	90.92	0.34358	0.19316	0.53408	*	NS	**
ADP75	Brown	MABUKU	95.4	0.35888	0.14206	0.65512	NS	NS	**
ADP608	Cranberry	UI_51	101.6	0.35977	0.23864	0.50201	**	NS	**
ADP95	Zebra	CANADA	96.42	0.36012	0.20765	0.54756	*	NS	**
ADP7	Yellow	BUKOBA	96.67	0.36166	0.17879	0.59639	*	NS	**
ADP74	Purple Speckled	KABLANKETI	96.1	0.36168	0.11779	0.70724	NS	NS	**
ADP664	White Kidney	SilverCloud	95	0.363	0.1841	0.59053	*	NS	**
ADP32	Dark Red Kidney	RH21	97.67	0.36444	0.24042	0.50973	**	NS	**
ADP337	White Kidney	G21303	97.75	0.36444	0.24042	0.50973	**	NS	**
ADP57	Dark Red Kidney	KIJIVU	101.5	0.36444	0.24042	0.50973	**	NS	**
ADP42	Dark Red Kidney	MKOKOLA	99.58	0.36789	0.18828	0.59403	*	NS	**
ADP514	Yellow	MantegaAmarela	98.08	0.36789	0.18828	0.59403	*	NS	**
ADP65	Red	W6_16501	104.33	0.37407	0.23097	0.70419	**	NS	**
ADP56	Purple Speckled	SOYA	97.1	0.37974	0.17063	0.6462	NS	NS	**
ADP24	Yellow	YELLOW	102.33	0.38108	0.17523	0.64139	*	NS	**
ADP613	Dark Red Kidney	02_385_14	101.83	0.38108	0.17523	0.64139	*	NS	**
ADP31	Dark Red Kidney	RH11	105.08	0.38252	0.21703	0.58093	*	NS	**
ADP383	Red Mottled	PI209486	108.92	0.38252	0.21703	0.58093	*	NS	**
ADP391	Light Red Kidney	PI308894	101.67	0.38623	0.23677	0.56095	**	NS	**
ADP70	Red	Msafiri	105.58	0.38623	0.23677	0.56095	**	NS	**
ADP98	Dark Red Kidney	Selian97	103.25	0.38623	0.23677	0.56095	**	NS	**
ADP523	Yellow	CanarioCela	110.58	0.38731	0.18402	0.63971	*	NS	**
ADP38	Dark Red Kidney	Moono	108	0.39756	0.27513	0.53444	**	*	**
ADP467	Purple Speckled	PI209808	106.42	0.39756	0.27513	0.53444	**	*	**
ADP616	Light Red Kidney	OAC_Lyrick	106.92	0.3991	0.23293	0.59253	**	NS	**
ADP637	Light Red Kidney	Isabella	118.33	0.3991	0.23293	0.59253	**	NS	**
ADP12	Dark Red Kidney	W6_16489	108	0.39946	0.25211	0.56777	**	NS	**
ADP457	Red Mottled	INIAP481	109.33	0.40626	0.16924	0.69731	*	NS	**
ADP465	Cream	PI321094D	108.92	0.40801	0.23795	0.60362	**	NS	**
ADP598	Dark Red Kidney	Charlevoix	112.58	0.41059	0.22883	0.62079	*	NS	**
ADP212	Cream	G4970	111.75	0.41852	0.22574	0.64013	*	NS	**
ADP445	Red Mottled	Chijar	113.67	0.41852	0.22574	0.64013	*	NS	**
ADP678	Cranberry	Hooter	107.92	0.41852	0.22574	0.64013	*	NS	**
ADP118	Sugar	Werna	114.42	0.41996	0.28447	0.56881	**	*	**
ADP16	Red	GOLOLI	114.5	0.41996	0.28447	0.56881	**	*	**
ADP205	Red Mottled	G4494	114.42	0.41996	0.28447	0.56881	**	*	**
ADP50	Grey	SALUNDE	114.42	0.41996	0.28447	0.56881	**	*	**
ADP110	Sugar	SUG131	112.25	0.42089	0.2364	0.6307	**	NS	**
ADP213	Grey	G5034	111.75	0.42197	0.192	0.69197	*	NS	**
ADP680	Light Red Kidney	Clouseau	105.7	0.42491	0.17475	0.72086	*	NS	**
ADP471	Yellow	PI527537C	115.3	0.42824	0.2344	0.64711	**	NS	**
ADP476	Yellow	Heirloom	119.8	0.42824	0.2344	0.64711	**	NS	**
ADP653	Dark Red Kidney	USDK_CBB_15	115	0.43068	0.31642	0.55289	**		**
ADP117	Purple Mottled	A483	118.25	0.43227	0.19775	0.70197	*	NS	**
ADP681	Cranberry	Belagio	118.33	0.43371	0.20954	0.68902	*	NS	**
ADP3	Red	KIDUNGU	118.67	0.4366	0.21696	0.68453	*	NS	**
ADP429	Pink Cranberry	PR9920_171	113.75	0.4366	0.21696	0.68453	*	NS	**
ADP431	Pink Cranberry	Gurabo5	117.08	0.43897	0.22611	0.67715	*	NS	**
ADP686	Yellow	UCD707	122.83	0.43897	0.22611	0.67715	*	NS	**
ADP355	White Kidney	G22513	122.25	0.44175	0.28489	0.61127	**	*	**
ADP470	Cranberry	PI527508	113.08	0.44175	0.28489	0.61127	**	*	**
ADP39	Red Mottled	RoziKoko	127.33	0.44283	0.22706	0.68277	*	NS	**
ADP89	Purple Speckled	KABLANKETI	119.92	0.44654	0.21464	0.70451	*	NS	**
ADP72	Brown	MASUSU	120.17	0.45164	0.26051	0.65831	**	*	**
ADP62	Red Speckled	MAULASI	192.83	0.45264	0.2455	0.6777	**	NS	**
ADP10	Dark Red Kidney	CANADA	122.92	0.45308	0.32815	0.58426	**	**	**
ADP59	Purple Speckled	Poto	117.67	0.45318	0.23303	0.69347	*	NS	**
ADP99	Dark Red Kidney	BwanaShamba	121	0.45318	0.23303	0.69347	*	NS	**
ADP672	Dark Red Kidney	CDRK	168.92	0.45328	0.30296	0.61268	**	*	**
ADP269	White	G13092	122.7	0.45445	0.16647	0.77675	*	NS	*
ADP105	Red	Sewani_97	124.5	0.45463	0.28232	0.63862	**	*	**
ADP19	Zebra	KASUKANYWELE	122.33	0.45463	0.28232	0.63862	**	*	**
ADP612	Dark Red Kidney	ICAQuimbaya	123.92	0.46158	0.25582	0.68143	**	*	**
ADP638	Dark Red Kidney	RedHawk	187.2	0.46312	0.23052	0.7131	*	NS	**
ADP454	Red Mottled	INIAP429	127.17	0.46354	0.28879	0.6478	**	*	**
ADP392	Sugar	PI309701	142.17	0.46611	0.27875	0.66362	**	*	**
ADP368	Cream	G23093	129.8	0.46613	0.34981	0.58628	**	**	**
ADP60	Red	CANADA	130.17	0.46956	0.23777	0.71538	**	NS	**
ADP33	Red	KIJIVU	122.6	0.46984	0.23844	0.71506	**	NS	**
ADP324	Dark Red Kidney	G20729	125.58	0.47126	0.227	0.73022	*	NS	**
ADP71	Grey	NJANO_DOLEA	75.42	0.47148	0.25351	0.43423	**	NS	**
ADP25	Purple Speckled	RUHONDELA	129.58	0.47167	0.22217	0.7363	*	NS	*
ADP168	Pink Cranberry	KANYEBWA	124.08	0.4727	0.26876	0.68626	**	*	**
ADP186	Red	G1368	126.25	0.4727	0.26876	0.68626	*	*	**
ADP207	Jacob's Cattle	G4564	131.75	0.4727	0.26876	0.68626	**	*	**
ADP367	Sugar	G23086	130.08	0.4727	0.26876	0.68626	**	*	**
ADP109	Purple Speckled	Kablanketi	124.67	0.47404	0.27574	0.68095	**	*	**
ADP225	Light Red Kidney	G6415	132.42	0.47404	0.27574	0.68095	**	*	**
ADP443	Red Mottled	Vazon7	131.58	0.47404	0.27574	0.68095	**	*	**
ADP661	Cranberry	USCR7	127.42	0.47404	0.27574	0.68095	**	*	**
ADP87	Purple Speckled	KABLANKETI	127.42	0.47404	0.27574	0.68095	**	*	**
ADP90	Zebra	KASUKANYWELE	132.25	0.47404	0.27574	0.68095	**	*	**
ADP446	Red Mottled	Raz25	126.33	0.47487	0.32884	0.62535	**	**	**
ADP34	Purple Speckled	KIJIVU	131.17	0.47548	0.3427	0.61186	**	**	**
ADP434	Red Mottled	PR0737_1	126.33	0.47816	0.21151	0.88151	*	NS	NS
ADP511	Yellow	Canario	124.75	0.48017	0.23318	0.73733	*	NS	*
ADP2	Purple Speckled	W6_16444	128	0.48398	0.27143	0.70254	**	*	**
ADP47	Black	MSOLINI	131.08	0.4862	0.38205	0.59156	**	**	**
ADP625	Cranberry	Micran	127.92	0.48774	0.32576	0.65236	**	**	**
ADP85	Purple Speckled	KABLANKETI	132.08	0.48774	0.32576	0.65236	**	**	**
ADP58	Red	CANADA	129.83	0.48929	0.28839	0.69374	**	*	**
ADP73	Brown	MASUSU	132.42	0.48929	0.28839	0.69374	**	*	**
ADP93	Yellow	MORO	137	0.48985	0.26956	0.71419	**	*	**
ADP475	Yellow	PI319706	128.8	0.49314	0.23421	0.75583	*	NS	*
ADP44	Purple Speckled	KIJIVU	126.08	0.49341	0.26651	0.72307	**	*	**
ADP634	Light Red Kidney	UC_RedKidney	103.83	0.49449	0.27684	0.71426	**	*	**
ADP26	Black	Black_Wonder	136.6	0.49487	0.29994	0.69138	**	*	**
ADP462	Yellow	PI527540B	130.08	0.49583	0.28367	0.70952	**	*	**
ADP91	Manteca	W6_16560	132.5	0.49583	0.28367	0.70952	**	*	**
ADP18	Dark Red Kidney	SODAN	131.42	0.49645	0.26215	0.73232	**	*	**
ADP112	Red	Uyole96	132.08	0.49727	0.34591	0.64914	**	**	**
ADP611	Red Mottled	PompadourB	133.67	0.49727	0.34591	0.64914	**	**	**
ADP277	Purple Speckled	G13778	134.25	0.49779	0.2682	0.72831	**	*	**
ADP640	White Kidney	Beluga	141.37	0.50015	0.23528	0.76494	*	NS	*
ADP346	Red Mottled	G22246	133.42	0.50072	0.28947	0.71172	**	*	**
ADP604	Light Red Kidney	1062_V98	138.33	0.5087	0.28539	0.72857	**	*	**
ADP618	Light Red Kidney	AC_Elk	131.92	0.5087	0.28539	0.72857	**	*	**
ADP666	White Kidney	USWK6	135.67	0.5087	0.28539	0.72857	**	*	**
ADP516	Yellow	MantegaKibala	143.33	0.51519	0.22583	0.79464	*	NS	*
ADP5	Red	KABUKU	140.83	0.51628	0.28601	0.73978	**	*	*
ADP600	White Kidney	K07921	136	0.51817	0.29049	0.7385	**	*	*
ADP45	Purple Speckled	RH12	143.5	0.51916	0.36793	0.66693	**	**	**
ADP437	Red Mottled	PC50	136.1	0.52101	0.30761	0.72697	**	*	**
ADP81	Purple Speckled	KABLANKETI	142.17	0.5224	0.33249	0.70601	**	**	**
ADP675	Cranberry	UCD0801	178.83	0.52297	0.28098	0.75457	**	*	*
ADP617	Cranberry	RedRider	142.42	0.52534	0.24061	0.79438	**	*	*
ADP642	Cranberry	TaylorHort	143.08	0.52534	0.24061	0.79438	**	*	*
ADP232	White	G7930	139.42	0.52678	0.27816	0.7627	**	*	*
ADP657	Light Red Kidney	Kardinal	146.17	0.52678	0.27816	0.7627	**	*	*
ADP21	Yellow	MBULAMTWE	141.33	0.52956	0.33689	0.71375	**	**	**
ADP183	Cream	G994	140.58	0.53193	0.352	0.70387	**	**	**
ADP107	Purple Speckled	Mishindi	145.92	0.53301	0.29012	0.7611	**	*	*
ADP477	Purple Speckled	PI527512	143.6	0.53412	0.28198	0.76985	**	*	*
ADP440	Yellow	49_2	142.9	0.53461	0.36276	0.69857	**	**	**
ADP641	Cranberry	Capri	143.42	0.53528	0.24013	0.80747	**	*	NS
ADP64	Yellow	W6_16500	134	0.53749	0.30025	0.75878	**	*	*
ADP519	Sugar	KatarinaCela	147.42	0.53858	0.31745	0.7454	**	**	*
ADP20	Yellow	KIGOMA	143.5	0.54007	0.27556	0.78364	**	*	*
ADP651	Light Red Kidney	K59	147.17	0.54064	0.28915	0.77287	**	*	*
ADP303	Cream	G17913	146.17	0.54182	0.32852	0.74072	**	**	*
ADP607	Light Red Kidney	NY105	148.67	0.5427	0.28106	0.78258	**	*	*
ADP122	Sugar	Kranskop	152.25	0.54481	0.3528	0.72427	**	**	**
ADP88	Purple Speckled	KABLANKETI	145	0.54481	0.3528	0.72427	**	**	**
ADP513	Yellow	Canario	146.83	0.55135	0.34707	0.73955	**	**	*
ADP626	Light Red Kidney	Badillo	152.42	0.55135	0.27993	0.7951	**	*	*
ADP4	Yellow Brown Zebra	KILOMBERO	150.75	0.55387	0.34005	0.74934	**	**	*
ADP509	Yellow Striped	Fernando	145.42	0.55624	0.35419	0.74114	**	**	*
ADP100	Purple Mottled	EG21	152.08	0.55629	0.35135	0.7436	**	**	*
ADP80	Purple Speckled	KABLANKETI	150.17	0.55846	0.27556	0.80767	**	*	NS
ADP111	Yellow	Uyole98	150	0.55949	0.2768	0.808	**	*	NS
ADP601	Dark Red Kidney	Camelot	150.8	0.55977	0.30264	0.78822	**	*	*
ADP643	Cranberry	Cardinal	147.25	0.56129	0.34281	0.75819	**	**	*
ADP22	Red	KISAPURI	150	0.56268	0.39017	0.72116	**	**	**
ADP14	Manteca	KIANGWE	146.08	0.56423	0.3493	0.75731	**	**	*
ADP54	Cranberry	W6_16447	156.58	0.56505	0.40911	0.70902	**	**	**
ADP46	Dark Red Kidney	RH4	153.2	0.56564	0.31059	0.78992	**	**	*
ADP614	Light Red Kidney	ND061106	150.17	0.56567	0.42449	0.69687	**	**	**
ADP242	Cranberry	G9013	154.75	0.56659	0.36374	0.7492	**	**	*
ADP630	Light Red Kidney	H9659_23_1	153.5	0.56855	0.34383	0.76803	**	**	*
ADP665	White Kidney	USWK_CBB17	151.9	0.56984	0.34176	0.77154	**	**	*
ADP114	Sugar	OPS_RS1	160.25	0.57138	0.29076	0.8123	**	*	NS
ADP27	Manteca	Incomparable	153.8	0.57169	0.29795	0.80741	**	*	NS
ADP603	Light Red Kidney	Wallace773_V98	153.83	0.57262	0.38361	0.74243	**	**	*
ADP646	Yellow	Myasi	155.1	0.57262	0.33668	0.77942	**	**	*
ADP679	Dark Red Kidney	RedRover	154.33	0.57272	0.29676	0.80955	**	*	NS
ADP621	Yellow	JaloEEP558	155.67	0.57417	0.34564	0.77468	**	**	*
ADP683	Pink Mottled	IJR	148.33	0.57607	0.29601	0.81426	**	*	NS
ADP172	Full	ADP172	158.08	0.57793	0.40951	0.72986	**	**	**
ADP376	Red	PI189408	15.25	0.57793	0.40951	0.72986	**	**	**
ADP53	Red	MAHARAGE_MAKUBWA	158.17	0.57793	0.40951	0.72986	**	**	**
ADP119	Red Mottled	A193	155.08	0.58447	0.32085	0.80697	**	**	NS
ADP656	Dark Red Kidney	RoyalRed	161.6	0.5848	0.37842	0.76503	**	**	*
ADP605	Light Red Kidney	1132_V96	160.67	0.58601	0.36149	0.7795	**	**	*
ADP351	Black	G22420	160.67	0.59734	0.40433	0.7641	**	**	*
ADP115	Sugar	Bonus	159.17	0.59889	0.36486	0.79487	**	**	*
ADP37	Manteca	W6_16488	163	0.59889	0.36486	0.79487	**	**	*
ADP41	Red	MRONDO	160.17	0.59889	0.36486	0.79487	**	**	*
ADP623	Dark Red Kidney	Drake	157.33	0.59889	0.36486	0.79487	**	**	*
ADP76	Purple Speckled	KABLANKETI	159.83	0.59889	0.36486	0.79487	**	**	*
ADP29	Dark Red Kidney	RH2	167.5	0.59951	0.36462	0.7959	**	**	NS
ADP61	Sugar	Maulasi	155.5	0.60028	0.29515	0.84302	**	*	NS
ADP619	Jacob's Cattle	UCD0906	128.13	0.6096	0.39549	0.78821	**	**	*
ADP48	Red	W6_6534	167	0.61037	0.36554	0.80958	**	**	NS
ADP602	Light Red Kidney	Sacramento	158.25	0.61089	0.33198	0.83185	**	**	NS
ADP510	Jacob's Cattle	Ohliodeperdiz	166.7	0.61329	0.31444	0.84543	**	**	NS
ADP97	Manteca	Bilfa4	163.42	0.61413	0.3828	0.80304	**	**	NS
ADP433	Red Mottled	PR9745_232	166.83	0.61506	0.35333	0.82338	**	**	NS
ADP624	Cranberry	Dolly	159.58	0.61537	0.35833	0.82058	**	**	NS
ADP79	Purple Speckled	LUNGEMBA	171.17	0.61975	0.4318	0.77735	**	**	*
ADP6	Dark Red Kidney	W6_16465	162.83	0.62212	0.45161	0.76679	**	**	*
ADP633	Light Red Kidney	TARS_HT2	172.68	0.62446	0.3464	0.8389	**	**	NS
ADP673	Dark Red Kidney	UC_Nichols	183.83	0.62526	0.34123	0.84272	**	**	NS
ADP685	Cranberry	Chianti	165.58	0.62526	0.34123	0.84272	**	**	NS
ADP51	Purple Speckled	RH3	168.5	0.62562	0.38358	0.81745	**	**	NS
ADP622	Jacob's Cattle	UCD0701	164	0.62639	0.3962	0.8105	**	**	NS
ADP517	Carioca	CariocaKibala	167.67	0.62969	0.42668	0.79505	**	**	NS
ADP518	Yellow	MantegablancaKibala	165.42	0.632	0.42252	0.80099	**	**	NS
ADP96	Dark Red Kidney	Rojo	172.33	0.63345	0.51955	0.73407	**	**	**
ADP647	Light Red Kidney	RedKanner	172.42	0.63355	0.38281	0.8278	**	**	NS
ADP92	Yellow	MORO	171.08	0.63499	0.4548	0.78371	**	**	*
ADP481	Red Mottled	PI449428	169.25	0.63819	0.36046	0.8462	**	**	NS
ADP667	Light Red Kidney	VA19	172.25	0.63916	0.42948	0.80623	**	**	NS
ADP662	Cranberry	USCR9	174.5	0.64117	0.42693	0.81053	**	**	NS
ADP474	Red Mottled	PI527519	170.58	0.64153	0.35944	0.85048	**	**	NS
ADP43	Dark Red Kidney	BWANA_SHAMBA	172.67	0.64236	0.53746	0.7351	**	**	**
ADP30	Black	RH6	170.92	0.64297	0.56575	0.71338	**	**	**
ADP247	Sugar	G9975	178.4	0.64302	0.41813	0.81842	**	**	NS
ADP106	Purple Speckled	Zawadi	176.5	0.64504	0.38407	0.84076	**	**	NS
ADP310	Cranberry	G18356	179.25	0.64504	0.38407	0.84076	**	**	NS
ADP432	Red Mottled	PR0637_134	177.92	0.64648	0.45442	0.80035	**	**	NS
ADP677	Cranberry	Etna	184.72	0.64766	0.36357	0.85492	**	**	NS
ADP13	Dark Red Kidney	KIBUMBULA	174.67	0.6491	0.42555	0.82172	**	**	NS
ADP627	Light Red Kidney	H9659_21_1	174.17	0.6576	0.36175	0.8663	**	**	NS
ADP650	Light Red Kidney	K42	179.5	0.65847	0.42219	0.83542	**	**	NS
ADP94	Yellow	LUSHALA	178	0.66018	0.37026	0.86471	**	**	NS
ADP214	Black	G5087	177.5	0.66095	0.36078	0.87016	**	**	NS
ADP121	Sugar	KranskopHR1	174	0.66446	0.40826	0.85003	**	**	NS
ADP102	Purple Speckled	Jesca	178	0.66734	0.5584	0.76079	**	**	**
ADP648	Light Red Kidney	RedKloud	180	0.66799	0.41925	0.8483	**	**	NS
ADP676	Light Red Kidney	CELRK	169.58	0.66888	0.38257	0.86767	**	**	NS
ADP438	Red Mottled	46_1	180.67	0.67321	0.43909	0.84387	**	**	NS
ADP120	Sugar	Tygerberg	183.17	0.67594	0.38665	0.87291	**	**	NS
ADP113	Cream	OPSRS4	185.83	0.68377	0.44848	0.85142	**	**	NS
ADP639	Light Red Kidney	Chinook2000	150.67	0.68443	0.53276	0.80471	**	**	NS
ADP40	Red	KATWELA	185.83	0.68614	0.46731	0.84452	**	**	NS
ADP663	Cranberry	USCR_CBB_20	190.08	0.68907	0.477	0.84302	**	**	NS
ADP674	White Kidney	UCD0704	142.08	0.68907	0.477	0.84302	**	**	NS
ADP659	Light Red Kidney	USLK1	188.25	0.69046	0.37777	0.89062	**	**	NS
ADP78	Maroon Speckled	W6_16535	192.9	0.69129	0.41683	0.8748	**	**	NS
ADP615	Light Red Kidney	Litekid	186.92	0.69551	0.44424	0.86667	**	**	NS
ADP660	Cranberry	Krimson	184.92	0.70555	0.46807	0.86665	**	**	NS
ADP620	Red Speckled	UCD0405	198.22	0.71776	0.44438	0.88936	**	**	NS
ADP515	Cranberry	KatarinaKibala	195.58	0.71843	0.4744	0.87773	**	**	NS
ADP610	Sugar	G122	194.33	0.72178	0.47274	0.88191	**	**	NS
ADP478	Green	PI353536	195.2	0.72311	0.41153	0.90642	**	**	NS
ADP687	Light Red Kidney	PinkPanther	197.67	0.73027	0.49985	0.87952	**	**	NS
ADP652	White Kidney	Lisa	195.38	0.7364	0.43073	0.91114	**	**	NS
ADP628	Light Red Kidney	H9659_27_7	206.83	0.77251	0.50535	0.91791	**	**	NS
ADP629	Light Red Kidney	H9659_27_10	210.5	0.78405	0.42646	0.9458	**	**	NS
ADP654	Dark Red Kidney	USDK4	215.5	0.79337	0.62605	0.89757	**	**	NS
ADP670	Dark Red Kidney	AC_Calmont	120.7	0.79867	0.68684	0.87741	**	**	NS
ADP649	Light Red Kidney	Kamiakin	220.4	0.8136	0.56829	0.93474	**	**	NS
ADP631	Light Red Kidney	OAC_Inferno	217	0.81515	0.49315	0.95138	**	**	NS
ADP655	Dark Red Kidney	Fiero	240.2	0.88826	0.78336	0.94547	**	**	NS
ADP684	Dark Red Kidney	Majesty	242.08	0.89694	0.8316	0.93849	**	**	**
aIdentification number for the ADP as previously described (Cichy et al. 2015).
bVAX3 was utilized as the resistant control.
cEstimated relative effect was determined using the mean ranks for each bean line among all the observations within the experiment. Relative effects range between the values of 0 and 1.0 (Shah and Madden, 2004).
d95% confidence intervals were generated from the relative effect values.
eP values (α=0.05) were generated as prevously described (Altman and Bland 2011). * indicates P<0.05. ** indicates P<0.01, NS indicates no significant difference between the bean line and the designated control line.

## Sheet: Table S2 MDP Supplementary
Table S2. Summary of phenotypic data for bean lines within the Middle American Diversity Panel (MDP) statistically similar to the resistant control VAX3, moderately resistant control GTS104, and the susceptible control Montcalm. P values (α<0.05) were used to determine statistical similarity between bean lines and the three control lines.
Linea	Marketclass/seed colorb	Genotype	Mean rank	Est. relative effectc	Confidence interval (95%) for relative effectd		P valuee
					Lower limit	Upper limit	VAX3	GTS104	Montcalm
MDP206	Pinto	NE2_09_8	58	0.20534	0.08265	0.42762	NS	NS	**
MDP138	Great Northern	Marquis	62.92	0.22576	0.18731	0.31359	*	NS	**
MDP358	Great Northern	Orion	57.58	0.23003	0.07584	0.52367	NS	NS	**
MDP10	Black	AC_Black_Diamond	64.25	0.23909	0.11342	0.4367	NS	NS	**
MDP5	Great Northern	BelMiNeb_RMR_7	63.08	0.23909	0.11342	0.4367	NS	NS	**
MDP30	Small White	Morales	62.92	0.24576	0.15706	0.31359	*	NS	**
MDP126	Black	Loreto	59.7	0.24828	0.10865	0.47338	NS	NS	**
MDP123	Pinto	Sonora	66.92	0.25116	0.13	0.43031	NS	NS	**
MDP22	Black	Shiny_Crow	74.9	0.25588	0.08989	0.54661	NS	NS	**
MDP114	Pinto	Agassiz	70.75	0.26127	0.07493	0.60976	NS	NS	**
MDP1004	Great Northern	belmineb_1	73.25	0.26554	0.25127	0.28032	**	NS	**
MDP161	Pinto	Common Pinto	73.25	0.26554	0.25127	0.28032	**	NS	**
MDP186	Great Northern	GN Harris	73.25	0.26554	0.25127	0.28032	**	NS	**
MDP240	Small Red	Big Bend	73.25	0.26554	0.25127	0.28032	**	NS	**
MDP320	Navy	Vista	70.5	0.26554	0.25127	0.28032	**	NS	**
MDP373	Black	UCD 9634	73.25	0.26554	0.25127	0.28032	**	NS	**
MDP39	Small Red	INTA Precoz	73.25	0.26554	0.25127	0.28032	**	NS	**
MDP60	Navy	Swan Valley	73.25	0.26554	0.25127	0.28032	**	NS	**
MDP63	Black	Black magic	73.25	0.26554	0.25127	0.28032	**	NS	**
MDP65	Navy	Bunsi	77.5	0.26554	0.25127	0.28032	**	NS	**
MDP69	Black	Black hawk	73.25	0.26554	0.25127	0.28032	**	NS	**
MDP96	Black	Cornell 49-242	73.25	0.26554	0.25127	0.28032	**	NS	**
MDP162	Small Red	Common Red Mexican	73.24	0.26592	0.25154	0.28082	**	NS	**
MDP55	Navy	Sanilac	74.5	0.27676	0.1061	0.55387	NS	NS	**
MDP269	Pink	I9365_25	74	0.2849	0.17126	0.43485	*	NS	**
MDP56	Navy	Seafarer	82.5	0.30426	0.09741	0.64017	NS	NS	**
MDP355	Navy	T9903	90.7	0.30712	0.23133	0.39508	**	NS	**
MDP350	Black	AC_Harblack	89.83	0.3096	0.15282	0.52784	NS	NS	**
MDP268	Pink	USWA_61	84.75	0.31664	0.14586	0.5578	NS	NS	**
MDP49	Red	F07_014_22_2	88.25	0.31865	0.22423	0.43093	**	NS	**
MDP89	Pinto	Santa_Fe	88.08	0.31865	0.22423	0.43093	**	NS	**
MDP93	Red	Merlot	88.25	0.31865	0.22423	0.43093	**	NS	**
MDP181	Great Northern	BelMiNeb-RR-1	87.42	0.32685	0.15929	0.5551	**	NS	**
MDP67	Navy	Laker	86.79	0.32896	0.14572	0.58569	NS	NS	**
MDP90	Black	B05055	86.67	0.32896	0.14572	0.58569	NS	NS	**
MDP80	Great Northern	Matterhorn	92.08	0.32986	0.14728	0.58464	NS	NS	**
MDP66	Black	C_20	94	0.33705	0.21355	0.48796	*	NS	**
MDP339	Navy	Nautica	94	0.34601	0.14283	0.62771	NS	NS	**
MDP172	Black	UI_906	97.83	0.35038	0.18626	0.56011	*	NS	**
MDP84	Black	Phantom	98.6	0.35872	0.11896	0.69951	NS	NS	**
MDP79	Pinto	Kodiak	94.25	0.35964	0.1351	0.66972	NS	NS	**
MDP137	Great Northern	Beryl_R	105.08	0.36125	0.20081	0.56041	*	NS	**
MDP271	Small Red	Rojo_Chiquito	101.58	0.3627	0.18508	0.5883	*	NS	**
MDP146	Black	Black_Knight	102.3	0.36614	0.19831	0.57459	*	NS	**
MDP297	Great Northern	GN9_1	105.6	0.36614	0.19831	0.57459	*	NS	**
MDP47	Navy	F07_004_9_1	100.08	0.36663	0.21369	0.55247	*	NS	**
MDP170	Small Red	UI_239	102.33	0.36874	0.19469	0.58571	*	NS	**
MDP75	Black	Raven	106.67	0.36874	0.19469	0.58571	*	NS	**
MDP15	Small Red	AC_Earlired	100.92	0.36964	0.19666	0.58455	*	NS	**
MDP128	Navy	Ensign	101.9	0.37085	0.25146	0.50856	**	NS	**
MDP129	Navy	Voyager	103.25	0.37176	0.25185	0.51001	**	NS	**
MDP329	Great Northern	CDC_Crocus	109.5	0.37995	0.21195	0.67786	*	NS	**
MDP134	Navy	Navigator	112.25	0.38096	0.14261	0.6956	*	NS	**
MDP243	Small Red	USRM_20	105.42	0.38106	0.19117	0.61637	*	NS	**
MDP300	Pinto	Lariat	102.5	0.38508	0.22103	0.58049	*	NS	**
MDP357	Great Northern	Gemini	103	0.38508	0.22103	0.58049	*	NS	**
MDP307	Black	Eclipse	111.17	0.3879	0.17137	0.66062	*	NS	**
MDP203	Pinto	NE2_09_1	109.58	0.38795	0.28295	0.5046	**	*	**
MDP24	Pinto	Croissant	102	0.38926	0.16032	0.68087	*	NS	**
MDP212	Small Red	AC_Scarlet	112	0.39041	0.17976	0.65226	*	NS	**
MDP157	Pinto	Shoshone	117.13	0.39129	0.18624	0.64386	*	NS	**
MDP201	Great Northern	NE1_09_20	115.1	0.393	0.25426	0.55161	**	NS	**
MDP74	Navy	Huron	109.5	0.39559	0.12783	0.74576	*	NS	*
MDP180	Great Northern	BelNeb-RR-2	107.38	0.39718	0.25598	0.55797	**	NS	**
MDP85	Black	Jaguar	108.25	0.39735	0.21446	0.61457	*	NS	**
MDP92	Black	T_39	105.9	0.3994	0.1826	0.66475	*	NS	**
MDP165	Great Northern	Sawtooth	111.92	0.40248	0.24494	0.58331	**	NS	**
MDP43	Small Red	TARS09_RR007	107.92	0.40248	0.24494	0.58331	**	NS	**
MDP306	Navy	Avalanche	125.2	0.40362	0.18177	0.67377	*	NS	**
MDP136	Great Northern	Beryl	117.4	0.40893	0.20908	0.64448	*	NS	**
MDP298	Pinto	PT9_17	105	0.41285	0.15529	0.7294	*	NS	*
MDP375	Pink	Yolano	113	0.41435	0.24055	0.61267	**	NS	**
MDP97	Navy	N05324	119.1	0.41509	0.25075	0.60092	**	NS	**
MDP135	Great Northern	Ivory	110.25	0.41702	0.17712	0.70432	*	NS	**
MDP319	Navy	Reliant	124	0.4217	0.17253	0.71861	*	NS	**
MDP216	Black	I9365_31	113	0.42275	0.23711	0.63333	**	NS	**
MDP179	Great Northern	UI-425	123.75	0.42486	0.26104	0.60715	**	NS	**
MDP314	Pinto	ND060197	114.75	0.42486	0.29425	0.56697	**	*	**
MDP91	Pinto	P07863	114.83	0.42486	0.29425	0.56697	**	*	**
MDP257	Great Northern	USWA_13	128	0.42987	0.24626	0.6352	**	NS	**
MDP336	Navy	OAC_Rex	121.6	0.42987	0.24626	0.6352	**	NS	**
MDP41	Black	Aifi_Wuriti	120.2	0.42987	0.24626	0.6352	**	NS	**
MDP44	Pinto	TARS09_RR023	126.92	0.43206	0.18513	0.71843	*	NS	**
MDP381	Pinto	Gala	120.08	0.43321	0.24727	0.64025	**	NS	**
MDP52	Pinto	I06_2575_17	118.42	0.43321	0.24727	0.64025	**	NS	**
MDP42	Small Red	TARS09_RR004	116.5	0.43458	0.30199	0.57731	**	*	**
MDP32	Black	DPC_4	121.08	0.43507	0.21743	0.68123	*	NS	**
MDP29	Small Red	Amadeus_77	117.83	0.43608	0.22145	0.67789	*	NS	**
MDP61	Navy	Neptune	118.25	0.43608	0.22145	0.67789	*	NS	**
MDP182	Great Northern	BelMiNeb-RR-2	126.58	0.43819	0.26454	0.62857	**	NS	**
MDP88	Black	Zorro	118	0.44025	0.22929	0.67545	*	NS	**
MDP392	Navy	Albion	120.5	0.44211	0.23155	0.67596	*	*	**
MDP209	Pinto	AC_Pintoba	126.5	0.44327	0.2948	0.6027	**	*	**
MDP28	Small Red	PR_0340_3_3_1	126.5	0.44327	0.2948	0.6027	**	*	**
MDP166	Pinto	UI_123	119.25	0.44654	0.23113	0.68427	*	NS	**
MDP73	Pinto	Aztec	126.42	0.44654	0.23113	0.68427	*	NS	**
MDP227	Pinto	Pindak	136.1	0.45057	0.18813	0.74395	*	NS	*
MDP40	Small Red	Dehoro	125.8	0.45196	0.24993	0.67129	**	NS	**
MDP389	Pinto	Mariah	130.33	0.45348	0.24376	0.68127	**	NS	**
MDP325	Pinto	CDCWM_2	121.92	0.45449	0.22822	0.70141	*	NS	**
MDP133	Navy	Medalist	121.67	0.45474	0.18272	0.75699	*	NS	*
MDP197	Pinto	ABCP_15	122.92	0.45559	0.29256	0.62881	**	*	**
MDP270	Pink	I9365_5	126.58	0.45559	0.29256	0.62881	**	*	**
MDP292	Pink	PK9_7	130.17	0.45559	0.29256	0.62881	**	*	**
MDP354	Navy	T9905	123.08	0.45559	0.29256	0.62881	**	*	**
MDP391	Pinto	Vision	124.92	0.45559	0.29256	0.62881	**	*	**
MDP99	Pink	S08418	128	0.45559	0.29256	0.62881	**	*	**
MDP1007	Great Northern	belneb_2	135.5	0.45695	0.15692	0.79199	*	NS	*
MDP178	Pinto	UI_114	129.83	0.45695	0.15692	0.79199	*	NS	*
MDP296	Great Northern	GN9_4	134	0.45703	0.17602	0.76855	*	NS	**
MDP13	Navy	AC_Polaris	129.58	0.45952	0.33907	0.58492	**	**	**
MDP317	Navy	Crestwood	129.17	0.45952	0.33907	0.58492	**	**	**
MDP231	Pinto	Othello	123.17	0.46052	0.23832	0.69973	*	NS	**
MDP218	Black	ICB_10	127.5	0.46168	0.29805	0.63407	**	*	**
MDP87	Black	Condor	122.33	0.46379	0.19884	0.75107	*	NS	*
MDP86	Navy	Seahawk	129.42	0.4649	0.24053	0.70455	**	NS	**
MDP202	Great Northern	NE1_09_22	138	0.46675	0.24947	0.6975	**	NS	**
MDP267	Pink	Victor	133.9	0.46675	0.24947	0.6975	**	NS	**
MDP173	Black	UI_911	133.5	0.46902	0.23919	0.7129	*	NS	**
MDP53	Black	F04_2801_4_1_2	128.6	0.47145	0.29492	0.65547	**	*	**
MDP272	Red Mottled	Indeterminate Jamaica Red	141.2	0.47162	0.29558	0.65506	**	*	**
MDP374	Pink	UCD_9623	127.75	0.47375	0.24279	0.71661	**	NS	**
MDP304	Navy	Arthur	130	0.474	0.29746	0.65734	**	*	**
MDP214	Pinto	ICB_12	129.92	0.47586	0.28571	0.67333	**	*	**
MDP393	Navy	Avanti	133.25	0.47792	0.34023	0.61908	**	**	**
MDP208	Great Northern	NE1_09_9	134.42	0.47797	0.35035	0.60855	**	**	**
MDP16	Pinto	Bill_Z	133.75	0.47822	0.22918	0.73868	*		*
MDP349	Black	Harrowhawk	129	0.47868	0.23188	0.73642	*	NS	*
MDP33	Black	PR_0443_151	134.5	0.48516	0.24078	0.73691	**	NS	*
MDP50	Black	F04_2801_4_6_6	137.4	0.4857	0.28879	0.68717	**	*	**
MDP295	Small Red	SR9_4	131.75	0.48587	0.29518	0.68079	**	*	**
MDP384	Pinto	Fiesta	131.25	0.48632	0.29792	0.67872	**	*	**
MDP122	Pinto	Durango	132.08	0.48713	0.19295	0.79057	*	NS	*
MDP141	Small Red	Garnet	136.17	0.48914	0.24183	0.74192	**	NS	*
MDP199	Great Northern	NE1-09-13	134.33	0.49024	0.33772	0.64461	**	**	**
MDP31	Small White	Verano	133.75	0.49055	0.279	0.70556	**	*	**
MDP187	Great Northern	GN_Star	137.17	0.4914	0.27857	0.70741	**	*	**
MDP176	Great Northern	UI_59	142.6	0.4936	0.3098	0.67917	**	*	**
MDP20	Pinto	Montrose	141.4	0.4936	0.3098	0.67917	**	*	**
MDP235	Pinto	USPT_WM_1	142.6	0.4936	0.3098	0.67917	**	*	**
MDP237	Pinto	USPT_CBB_3	141.4	0.4936	0.3098	0.67917	**	*	**
MDP27	Black	Xan_176	138.3	0.4936	0.3098	0.67917	**	*	**
MDP353	Navy	AC_Compass	142.6	0.4936	0.3098	0.67917	**	*	**
MDP403	Navy	McHale	144.3	0.4936	0.3098	0.67917	**	*	**
MDP48	Red	F07_449_9_3	135.08	0.49427	0.29274	0.69769	**	*	**
MDP291	Tan	SEA_10	133	0.49849	0.23102	0.76684	*	NS	*
MDP230	Pinto	92US_1006	131.08	0.49854	0.22896	0.76898	*	NS	*
MDP346	Navy	Lightning	136.33	0.49965	0.27977	0.71967	**	*	*
MDP51	Black	F04_2801_4_5_1	139.92	0.50272	0.23625	0.76764	*	NS	**
MDP312	Pinto	ND041062_1	142	0.50659	0.29475	0.71607	**	*	**
MDP94	Pink	Sedona	136.75	0.50659	0.29475	0.71607	**	*	**
MDP2	Great Northern	BelMiNeb_RMR_3	139.17	0.5087	0.35205	0.66365	**	**	**
MDP121	Pinto	Baja	135.67	0.51318	0.23017	0.78792	*	NS	*
MDP37	Small Red	IBC_301_204	149.8	0.51569	0.31648	0.71001	**	*	**
MDP191	Great Northern	Emerson	147.25	0.51705	0.30728	0.72093	**	*	*
MDP294	Small Red	SR7_3	149.5	0.51792	0.30013	0.72908	**	*	*
MDP185	Pinto	GN#1Sel27	142.25	0.51795	0.32578	0.70493	**	**	**
MDP280	Pink	Harold	140.67	0.518	0.29119	0.73758	**	*	*
MDP386	Pinto	Buster	142.17	0.518	0.29119	0.73758	**	*	*
MDP321	Navy	Envoy	146	0.51805	0.28823	0.74044	**	*	*
MDP160	Pink	UI_537	142.08	0.51992	0.27962	0.75127	**	*	*
MDP3	Pinto	BelDakMi_RR_5	142.67	0.52097	0.34404	0.69276	**	**	**
MDP132	Small Red	Red_Ryder	140.5	0.5259	0.29312	0.74787	**	*	*
MDP390	Pinto	Focus	146	0.52595	0.29146	0.74945	**	*	*
MDP77	Navy	Newport	150.58	0.52811	0.24629	0.79298	**	*	NS
MDP225	Pinto	JM_126	150.5	0.52987	0.29198	0.75484	**	*	*
MDP140	Small Red	Ember	148.17	0.53103	0.41268	0.64597	**	**	**
MDP70	Pinto	Sierra	146.6	0.53144	0.18003	0.85405	*	NS	NS
MDP309	Pinto	ND040494_4	146.83	0.53178	0.28088	0.76748	**	*	*
MDP303	Pinto	Frontier	144.17	0.53284	0.34232	0.71418	**	**	**
MDP1	Great Northern	BelMiNeb_RR_2	148.2	0.53392	0.27602	0.77477	**	*	NS
MDP113	Pinto	Fargo	150.58	0.53641	0.30032	0.75713	**	*	*
MDP62	Black	Domino	145.83	0.53641	0.30032	0.75713	**	*	*
MDP26	Small Red	DOR_364	157.9	0.54001	0.30943	0.75456	**	*	*
MDP195	Pinto	ABCP_8	148.58	0.54033	0.33259	0.73486	**	**	*
MDP109	Pinto	Poncho	146.83	0.54038	0.33925	0.72909	**	**	*
MDP217	Black	92BG_7	154.42	0.54079	0.30801	0.75692	**	*	*
MDP343	Navy	OAC_Gryphon	148.83	0.54335	0.41021	0.67053	**	**	**
MDP301	Pinto	Stampede	154.25	0.54737	0.35417	0.7272	**	**	*
MDP78	Navy	Mackinac	155.67	0.54773	0.27601	0.79352	**	*	NS
MDP19	Pinto	Fisher	152.75	0.54919	0.30743	0.76962	**	*	*
MDP156	Pinto	SDPI_1	146.9	0.5548	0.31183	0.77399	**	*	*
MDP228	Pinto	Nodak	156.7	0.5548	0.31183	0.77399	**	*	*
MDP387	Pinto	Medicine_Hat	154.33	0.55577	0.28822	0.79428	**	*	NS
MDP324	Black	CDC_Nighthawk	156.67	0.55678	0.33364	0.759	**	**	*
MDP7	Great Northern	BelNeb_RR_1	153.67	0.55768	0.3332	0.7607	**	**	*
MDP213	Navy	Morden_003	151.17	0.55879	0.34914	0.74926	**	**	*
MDP35	Pink	PR_0401_259	157.08	0.5597	0.35686	0.74426	**	**	*
MDP169	Small Red	UI_228	154.75	0.56176	0.41858	0.69527	**	**	**
MDP184	Great Northern	BelMiNeb-RMR-5	152.92	0.56206	0.29114	0.8002	**	*	NS
MDP204	Pinto	NE2_09_3	152.17	0.56206	0.34746	0.75557	**	**	*
MDP11	Pinto	AC_Island	157.1	0.56373	0.3084	0.78906	**	*	NS
MDP223	Pinto	Burke	158.33	0.56392	0.37744	0.73381	**	**	*
MDP244	Small Red	Coulee	158.08	0.56714	0.35422	0.7577	**	**	*
MDP215	Black	A_55	154.75	0.56895	0.33678	0.77414	**	**	*
MDP308	Small Red	NDZ06249	169.7	0.56904	0.31142	0.79385	**	*	NS
MDP1006	Great Northern	belmineb_5	158	0.57091	0.29461	0.80887	**	*	NS
MDP372	Small White	UCD_96114	161.42	0.57157	0.35707	0.76201	**	**	*
MDP139	Small Red	Sapphire	157	0.57292	0.33552	0.78071	**	**	NS
MDP125	Black	Bandit	165.9	0.57345	0.30386	0.80527	**	*	NS
MDP219	Black	ICB_3	163.2	0.57345	0.30386	0.80527	**	*	NS
MDP164	Pinto	Kimberly	164.6	0.5758	0.30264	0.80915	**	*	NS
MDP394	Navy	Midland	164	0.5758	0.31434	0.80056	**	**	NS
MDP382	Pinto	Sequoia	166.1	0.57912	0.30964	0.80826	**	*	NS
MDP258	Small White	NW_395	158.92	0.58022	0.43971	0.70874	**	**	**
MDP193	Great Northern	ABC_Weihing	160.25	0.59042	0.37146	0.77838	**	**	*
MDP54	Navy	Michelite	161.5	0.59143	0.3493	0.79583	**	**	NS
MDP260	Small White	USWA_50	170.7	0.59167	0.32689	0.81192	**	**	NS
MDP111	Pinto	Buckskin	169.1	0.59282	0.30544	0.82791	**	*	NS
MDP334	Pink	CDC_Camino	167.4	0.59282	0.30544	0.82791	**	*	NS
MDP332	Black	CDC_Jet	165.5	0.59555	0.30547	0.83103	**	*	NS
MDP120	Pinto	La_Paz	164.42	0.59646	0.51674	0.67135	**	**	**
MDP106	Black	Puebla_152	162.17	0.59787	0.36947	0.79023	**	**	NS
MDP236	Pinto	USPT_CBB_1	169	0.6026	0.47809	0.71504	**	**	**
MDP342	Navy	OAC_Laser	171.8	0.60374	0.39922	0.77728	**	**	*
MDP190	Great Northern	Starlight	166.67	0.60375	0.35374	0.80893	**	**	NS
MDP278	Pink	Viva	175.3	0.60537	0.32229	0.8316	**	**	NS
MDP8	Great Northern	BelMiNeb_RMR_8	171	0.61069	0.37206	0.80567	**	**	NS
MDP14	Great Northern	AC_Resolute	170.17	0.61979	0.36746	0.82029	**	**	NS
MDP224	Pinto	TARS_VCI_4B	168.92	0.62211	0.36953	0.82187	**	**	NS
MDP259	Small White	Hyden	183.3	0.62492	0.32408	0.85236	**	**	NS
MDP323	Pinto	GTS_900	168.17	0.62508	0.43177	0.7851	**	**	NS
MDP131	Pink	Pink_Floyd	184.63	0.62711	0.35019	0.8397	**	**	NS
MDP207	Pinto	NE2-09-10	186.88	0.62711	0.35019	0.8397	**	**	NS
MDP316	Pinto	Hatton	170.75	0.6291	0.38486	0.82106	**	**	NS
MDP326	Pinto	CDC_Pinnacle	172.08	0.63121	0.45104	0.78076	**	**	NS
MDP328	Great Northern	CDC_Nordic	170.58	0.63166	0.36957	0.83343	**	**	NS
MDP290	Tan	BAT_477	172.75	0.63513	0.5143	0.74094	**	**	**
MDP282	Pink	URS-117	174.83	0.6383	0.40583	0.81982	**	**	NS
MDP383	Pinto	Apache	178.42	0.64142	0.39002	0.8331	**	**	NS
MDP200	Great Northern	NE1_09_19	179.17	0.64238	0.37174	0.84463	**	**	NS
MDP198	Pinto	ABCP_17	185.9	0.64285	0.39993	0.8291	**	**	NS
MDP163	Pinto	IP08_2	179.17	0.64288	0.35337	0.85525	**	**	NS
MDP333	Pink	CDC_Rosalee	180.33	0.64353	0.45607	0.79515	**	**	NS
MDP12	Pinto	AC_Early_Rose	177.5	0.6446	0.2962	0.88609	**	*	NS
MDP229	Pinto	Holberg	177.33	0.65163	0.51034	0.77033	**	**	*
MDP222	Great Northern	Quincy	178	0.65284	0.38779	0.84767	**	**	NS
MDP331	Black	CDC_Expresso	174.33	0.65329	0.39234	0.84573	**	**	NS
MDP234	Pinto	PT7_2	184.25	0.65399	0.47858	0.79538	**	**	NS
MDP388	Pinto	Windbreaker	181.67	0.65399	0.47858	0.79538	**	**	NS
MDP232	Pinto	NW_590	180.42	0.66219	0.37263	0.86563	**	**	NS
MDP395	Black	Black_Velvet	185.5	0.66284	0.45505	0.82204	**	**	NS
MDP302	Pinto	ND_307	184.58	0.66375	0.44758	0.82754	**	**	NS
MDP220	Great Northern	JM_24	187.17	0.66591	0.55248	0.76281	**	**	*
MDP322	Black	Blackjack	188.08	0.6719	0.42932	0.8475	**	**	NS
MDP211	Pinto	Win_Mor	182.33	0.6731	0.39047	0.86824	**	**	NS
MDP159	Small Red	UI_37	187.67	0.67773	0.48203	0.82586	**	**	NS
MDP293	Pink	PK9_15	195.4	0.67864	0.41165	0.86399	**	**	NS
MDP356	Navy	HY_4181	189.83	0.68407	0.45842	0.84669	**	**	NS
MDP330	Pinto	CDC_Pintium	189.08	0.68452	0.38861	0.88049	**	**	NS
MDP168	Pinto	UI_196	196.2	0.6869	0.54074	0.80329	**	**	NS
MDP158	Small Red	UI_3	188.42	0.68864	0.38735	0.88497	**	**	NS
MDP311	Black	ND021574	190.58	0.68955	0.38703	0.88595	**	**	NS
MDP205	Pinto	NE2_09_4	184.83	0.69076	0.4478	0.85975	**	**	NS
MDP167	Pinto	UI_126	200.1	0.69173	0.4461	0.86174	**	**	NS
MDP112	Pinto	Flint	191.92	0.69785	0.37281	0.89908	**	**	NS
MDP1005	Great Northern	belmineb_2	197.75	0.69795	0.32148	0.91797	**	**	NS
MDP279	Pink	Roza	192.58	0.7069	0.45262	0.87504	**	**	NS
MDP9	Small Red	AC_Redbond	194.58	0.7148	0.484	0.86962	**	**	NS
MDP239	Pinto	USPT_CBB_5	193.08	0.7162	0.38911	0.90837	**	**	NS
MDP266	Pink	6R_42	205.3	0.7166	0.45231	0.88515	**	**	NS
MDP45	Small Red	TARS09_RR029	208.7	0.7166	0.45231	0.88515	**	**	NS
MDP299	Pinto	Maverick	197.67	0.71686	0.50878	0.86049	**	**	NS
MDP6	Great Northern	BelMiNeb_RMR_4	198.25	0.71897	0.62416	0.7975	**	**	NS
MDP380	Pinto	Jackpot	195.17	0.72113	0.39087	0.91172	**	**	NS
MDP130	Navy	Seabiskit	209.13	0.72247	0.62257	0.80414	**	**	NS
MDP38	Small Red	CENTA_Pupil	199.17	0.72521	0.50083	0.87362	**	**	NS
MDP238	Pinto	USPT_ANT_1	194	0.72526	0.47943	0.88275	**	**	NS
MDP379	Pinto	Max	198	0.72832	0.57479	0.84142	**	**	NS
MDP327	Navy	CDC_yellowcap	196.58	0.73506	0.48762	0.88943	**	**	NS
MDP25	Pinto	Arapaho	205.25	0.74251	0.48616	0.89726	**	**	NS
MDP142	Pink	ROG_312	204.75	0.74462	0.58107	0.8594	**	**	NS
MDP1020	Pinto	snowdon	219	0.77634	0.57979	0.89685	**	**	NS
MDP196	Pinto	Chase	219	0.79421	0.50647	0.93514	**	**	NS
MDP233	Pinto	NW_410	223.92	0.82031	0.50751	0.95194	**	**	NS
MDP124	Black	Shania	226.67	0.83781	0.49398	0.96364	**	**	NS
MDP281	Pink	Gloria	246.17	0.88971	0.68982	0.96608	**	**	NS
MDP18	Pinto	Grand_Mesa	259.1	0.90658	0.78826	0.96144	**	**	**
MDP17	Pinto	Ouray	249.33	0.90746	0.77637	0.96446	**	**	*
aIdentification number for the ADP as previously described (Cichy et al. 2015).
bVAX3 was utilized as the resistant control.
cEstimated relative effect was determined using the mean ranks for each bean line among all the observations within the experiment. Relative effects range between the values of 0 and 1.0 (Shah and Madden, 2004).
d95% confidence intervals were generated from the estimated relative effect values.
eP values (α=0.05) were generated as prevously described (Altman and Bland 2011). * indicates P<0.05. ** indicates P<0.01, NS indicates no significant difference between the bean line and the designated control line.

## Sheet: Table S3 ADP candidate genes
Table S3. Gene annotation for the significant SNPs from GWAS analysis of three scoring system in ADP genotypes (https://phytozome.jgi.doe.gov/pz/portal.html)
Chrom	V2.1 Gene Name	Start	End	Orientation	Best-hit-arabi-name	Arabi-symbol	Arabi-defline
Chr02	Phvul.002G323704	48862995	48868411	-	AT5G17680.1		disease resistance protein (TIR-NBS-LRR class), putative
Chr02	Phvul.002G323708	48873058	48884543	-	AT4G36150.1		Disease resistance protein (TIR-NBS-LRR class) family
Chr02	Phvul.002G323712	48888578	48895789	-	AT5G17680.1		disease resistance protein (TIR-NBS-LRR class), putative
Chr02	Phvul.002G325400	49030523	49031053	-	AT5G42655.1		Disease resistance-responsive (dirigent-like protein) family protein
Chr02	Phvul.002G325500	49039240	49039764	-	AT5G42655.1		Disease resistance-responsive (dirigent-like protein) family protein
Chr11	Phvul.011G065300	5856644	5858251	+	AT2G28790.1		Pathogenesis-related thaumatin superfamily protein
Chr11	Phvul.011G068000	6046365	6047261	-	AT2G28670.1		Disease resistance-responsive (dirigent-like protein) family protein
Chr11	Phvul.011G068000	6046365	6047261	-	AT2G28670.1		Disease resistance-responsive (dirigent-like protein) family protein
Chr11	Phvul.011G068100	6064475	6067439	+	AT5G06900.1	CYP93D1	cytochrome P450, family 93, subfamily D, polypeptide 1
Chr11	Phvul.011G068100	6064475	6067439	+	AT5G06900.1	CYP93D1	cytochrome P450, family 93, subfamily D, polypeptide 1
Chr11	Phvul.011G068200	6080212	6081937	+	AT1G07740.1		Tetratricopeptide repeat (TPR)-like superfamily protein
Chr11	Phvul.011G068200	6080212	6081937	+	AT1G07740.1		Tetratricopeptide repeat (TPR)-like superfamily protein
Chr11	Phvul.011G068300	6082517	6083565	+	AT2G28670.1		Disease resistance-responsive (dirigent-like protein) family protein
Chr11	Phvul.011G068300	6082517	6083565	+	AT2G28670.1		Disease resistance-responsive (dirigent-like protein) family protein
Chr11	Phvul.011G068400	6084603	6085340	-	AT2G39430.1		Disease resistance-responsive (dirigent-like protein) family protein
Chr11	Phvul.011G068400	6084603	6085340	-	AT2G39430.1		Disease resistance-responsive (dirigent-like protein) family protein

## Sheet: Table S4 MDP candidate genes 
Table S4. Gene annotation for the significant SNPs from GWAS analysis of three scoring system in MDP genotypes (https://phytozome.jgi.doe.gov/pz/portal.html)
Chrom	V2.1 Gene Name	Start	End	Orientation	Best-hit-arabi-name	arabi-symbol	arabi-defline
Chr01	Phvul.001G134300	37195150	37197732	-	AT3G14460.1		LRR and NB-ARC domains-containing disease resistance protein
Chr01	Phvul.001G134400	37236728	37239572	-	AT3G14460.1		LRR and NB-ARC domains-containing disease resistance protein
Chr01	Phvul.001G134500	37266065	37268968	-	AT3G14470.1		NB-ARC domain-containing disease resistance protein
Chr01	Phvul.001G134600	37296819	37301040	+	AT2G41820.1		Leucine-rich repeat protein kinase family protein
Chr01	Phvul.001G145000	38968769	38969347	+	AT1G65870.1		Disease resistance-responsive (dirigent-like protein) family protein
Chr01	Phvul.001G145100	38976134	38976928	+	AT1G65870.1		Disease resistance-responsive (dirigent-like protein) family protein
Chr01	Phvul.001G145200	38985654	38986232	-	AT5G49040.1		Disease resistance-responsive (dirigent-like protein) family protein
Chr01	Phvul.001G145300	39008950	39010208	-	AT1G55210.2		Disease resistance-responsive (dirigent-like protein) family protein
Chr01	Phvul.001G145400	39060558	39061541	+
Chr01	Phvul.001G145500	39062907	39063464	-	AT5G42500.1		Disease resistance-responsive (dirigent-like protein) family protein
Chr01	Phvul.001G145600	39112918	39113907	-	AT5G42500.1		Disease resistance-responsive (dirigent-like protein) family protein
Chr01	Phvul.001G145700	39197886	39198785	-	AT5G42500.1		Disease resistance-responsive (dirigent-like protein) family protein
Chr01	Phvul.001G145800	39210683	39211696	-	AT5G42510.1		Disease resistance-responsive (dirigent-like protein) family protein
Chr01	Phvul.001G145900	39230611	39231258	-	AT1G65870.1		Disease resistance-responsive (dirigent-like protein) family protein
Chr08	Phvul.008G120200	15045213	15045440	-	AT5G52605.1		Defensin-like (DEFL) family protein
Chr08	Phvul.008G102600	15122289	15122513	-
Chr08	Phvul.008G107250	15166520	15166747	-	AT5G52605.1		Defensin-like (DEFL) family protein
Chr08	Phvul.008G102500	15179448	15179675	-	AT5G08315.1		Defensin-like (DEFL) family protein
Chr11	Phvul.011G192400	50585012	50588803	+	AT3G14470.1		NB-ARC domain-containing disease resistance protein
Chr11	Phvul.011G192500	50591778	50595579	+	AT3G14470.1		NB-ARC domain-containing disease resistance protein
Chr11	Phvul.011G192600	50611703	50615617	+	AT3G14470.1		NB-ARC domain-containing disease resistance protein
Chr11	Phvul.011G192750	50617242	50628628	-	AT3G12300.1
Chr11	Phvul.011G192900	50645753	50649822	+	AT3G14460.1		LRR and NB-ARC domains-containing disease resistance protein
Chr11	Phvul.011G193001	50653977	50657704	+	AT3G14460.1		LRR and NB-ARC domains-containing disease resistance protein
Chr11	Phvul.011G193100	50670842	50678683	+	AT3G14470.1		NB-ARC domain-containing disease resistance protein
Chr11	Phvul.011G193200	50675694	50678602	-	AT4G23180.1	CRK10,RLK4	cysteine-rich RLK (RECEPTOR-like protein kinase) 10
Chr11	Phvul.011G193300	50683986	50686600	+	AT4G23180.1	CRK10,RLK4	cysteine-rich RLK (RECEPTOR-like protein kinase) 10
Chr11	Phvul.011G193400	50686247	50686516	+	AT4G05200.1	CRK25	cysteine-rich RLK (RECEPTOR-like protein kinase) 25
Chr11	Phvul.011G193500	50689241	50694419	+	AT3G14470.1		NB-ARC domain-containing disease resistance protein
Chr11	Phvul.011G193600	50712009	50725630	+	AT3G14470.1		NB-ARC domain-containing disease resistance protein
Chr11	Phvul.011G193800	50732318	50735308	+	AT3G14460.1		LRR and NB-ARC domains-containing disease resistance protein
Chr11	Phvul.011G193900	50741493	50741957	+	AT1G65800.1	ARK2,RK2	receptor kinase 2
Chr11	Phvul.011G193966	50748435	50749217	+	AT3G14470.1		NB-ARC domain-containing disease resistance protein
Chr11	Phvul.011G194032	50750228	50751196	+	AT3G14460.1		LRR and NB-ARC domains-containing disease resistance protein
Chr11	Phvul.011G194100	50752175	50753893	+	AT1G65800.1	ARK2,RK2	receptor kinase 2
